# Supplementary material for: Dietary Patterns in Early Childhood and the Risk of Childhood Overweight: The GECKO Drenthe Birth Cohort
Source: Nutrients. 2021 Jun 15;13(6):2046. doi: 10.3390/nu13062046 (PMC8232591; doi:10.3390/nu13062046)
Supplement: Supplementary file 1 [file nutrients-13-02046-s001.zip]

Archive with 1 entries (1 files):
- nutrients-1238455-supplementary.pdf
